# Supplementary material for: Ultrastructural Changes of Neuroendocrine Pheochromocytoma Cell Line PC-12 Exposed In Vitro to Rotenone
Source: Brain Sci. 2024 May 8;14(5):476. doi: 10.3390/brainsci14050476 (PMC11119447; doi:10.3390/brainsci14050476)
Supplement: Supplementary file 1 [file brainsci-14-00476-s001.zip]

Archive with 1 entries (1 files):
- brainsci-2985906-supplementary.pdf
